# Supplementary material for: Specific changes in circulating cytokines and growth factors induced by exercise stress testing in asymptomatic aortic valve stenosis
Source: PLoS One. 2017 Mar 14;12(3):e0173787. doi: 10.1371/journal.pone.0173787 (PMC5349660; doi:10.1371/journal.pone.0173787)
Supplement: S1 File — (XLSX) [file pone.0173787.s001.xlsx]

## Sheet: Arkusz1
Nr bad,	Inicjały	Grupa	GR	data badania	wiek	plec	wzrost	waga	BMI	CTK skurcz	CTK rozkurcz	HR	pali czynnie?	Pali biernie	ile paczkolat	ile lat nie	ch,tarczycy	MIC	AMI	PCI	CABG	PTA	NS	NYHA	CCS	udar niedokrw	udar krwot	HA	DM	dyslipid	PCHN	PCHNstadium	osteoporoza	zwęż tt,sz>50%	omdlenia	ch,układowe	tętniak a,brz	żylaki kk,d	ZŻG	ZTP	zżg w rodzinie	krw z dziąseł	krw z nosa	krw p,pok	krwiomocz	krwioplucieASA	ASA	ASA dose	statyna
1	N-C	AS	1	21-03-2011	78	1	155	78	34	135	75	78	0	0	0	0	2	0	0	0	0	0	0	2	0	0	0	1	0	1	0	0	0	0	0	0	0	0	0	0	0	0	0	0	0	0	0	0	1
2	P-J	AS	1	25-03-2011	64	1	160	74	28	165	82	76	0	0	15	1	0	0	0	0	0	0	0	0	0	0	0	1	0	2	0	0	0	0	0	0	0	0	0	0	0	0	0	0	0	0	0	0	1
3	K-A	AS	1	06-04-2011	82	1	154	64	26	168	70	60	0	0	0	0	0	0	0	0	0	0	0	2	0	0	0	1	0	1	0	0	0	0	0	0	0	1	0	0	0	0	0	0	0	0	1	75	1
4	S-T	AS	1	19-04-2011	58	2	172	93	31	140	90	70	0	0	15	30	0	0	0	0	0	0	0	1	0	0	0	1	0	2	0	0	0	0	0	0	0	0	0	0	0	0	0	0	0	0	0	0	0
5	S-J	AS	1	04-05-2011	68	1	155	74	30	150	65	75	0	0	0	0	0	0	0	0	0	0	0	1	0	0	0	1	0	1	0	0	0	0	0	0	0	0	0	0	0	0	1	0	0	0	1	75	1
6	G-H	AS	1	10-05-2011	66	2	171	105	35	160	89	66	0	0	13	20	0	0	0	0	0	0	0	0	0	0	0	1	1	2	0	0	0	0	0	0	0	1	0	0	0	0	0	0	0	0	1	75	1
7	D-W	AS	1	25-05-2011	23	2	182	71	21	112	73	84	0	0	0	0	0	0	0	0	0	0	0	0	0	0	0	0	0	0	0	0	0	0	0	0	0	0	0	0	0	0	0	0	0	0	0	0	0
8	T-M	AS	1	01-06-2011	72	1	161	91	35	140	70	75	0	0	0	0	2	0	0	0	0	0	0	0	0	0	0	1	0	1	0	0	0	0	0	0	0	0	0	0	0	0	0	0	0	0	0	0	1
9	S-J	AS	1	07-06-2011	69	2	173	86	28	159	80	66	0	0	10	20	0	0	0	0	0	0	0	0	0	0	0	1	1	2	0	0	0	0	0	0	0	0	0	0	0	0	0	0	0	0	1	75	1
10	W-R	AS	1	28-06-2011	78	1	150	83	36	150	73	63	0	0	0	0	0	0	0	0	0	0	0	0	0	0	0	1	1	1	0	0	0	0	0	0	0	1	0	0	0	0	1	0	0	0	0	0	1
11	A-H	AS	1	26-07-2011	48	1	155	60	24	120	84	80	0	0	10	20	0	0	0	0	0	0	0	0	0	0	0	1	0	0	0	0	0	0	0	0	0	0	0	0	0	0	0	0	0	0	0	0	0
12	B-M	AS	1	17-08-2011	62	1	162	71	27	133	69	65	0	0	0	0	0	0	0	0	0	0	0	0	0	0	0	1	0	1	0	0	0	0	0	0	0	1	0	0	0	0	1	0	0	0	1	75	1
13	B-M	AS	1	23-08-2011	60	2	176	87	28	130	50	66	0	0	0	0	0	0	0	0	0	0	0	0	0	0	0	1	0	3	0	0	0	0	0	0	0	0	0	0	0	0	0	0	0	0	1	75	0
14	C-P	AS	1	27-09-2011	58	2	176	75	24	159	90	60	0	0	0	0	0	0	0	0	0	0	0	0	0	0	0	0	0	0	0	0	0	0	0	0	0	0	0	0	0	1	0	0	0	0	0	0	0
15	K-E	AS	1	25-10-2011	61	1	164	82	30	170	90	110	0	0	6	30	0	0	0	0	0	0	0	0	0	0	0	1	1	2	0	0	0	0	0	0	0	0	0	0	0	0	1	0	0	0	1	75	1
16	B-T	AS	1	15-11-2011	66	1	158	81	32	150	70	75	0	0	0	0	0	0	0	0	0	0	0	0	0	0	0	1	0	1	0	0	0	0	0	0	0	0	0	0	0	0	0	0	0	0	1	75	1
17	K-C	AS	1	24-11-2011	60	2	170	88	30	145	75	50	0	0	0	0	0	0	0	0	0	0	0	1	0	0	0	1	0	2	0	0	0	0	0	0	0	1	0	0	0	0	0	0	0	0	1	75	1
18	C-M	AS	1	25-11-2011	76	1	159	90	37	174	62	84	0	0	0	0	0	0	0	0	0	0	0	1	0	0	0	1	1	2	0	0	0	0	0	0	0	1	0	0	0	0	0	0	0	0	1	75	1
19	F-M	AS	1	01-12-2011	47	1	160	75	29	130	90	75	0	0	0	0	0	0	0	0	0	0	0	0	0	0	0	0	0	1	0	0	0	0	0	0	0	0	0	0	0	1	0	0	0	0	1	75	1
20	F-M	AS	1	15-12-2011	56	1	155	83	34	140	80	60	0	0	15	3	0	0	0	0	0	0	0	2	0	0	0	1	0	1	0	0	0	0	0	0	0	0	0	0	0	0	0	0	0	0	0	0	0
21	T-J	AS	1	20-12-2011	69	2	175	82	27	148	85	63	0	0	30	30	0	0	0	0	0	0	0	1	0	0	0	0	0	2	0	0	0	0	0	0	0	0	0	0	0	1	0	0	0	0	1	75	1
22	S-B	AS	1	17-01-2012	77	2	160	62	24	150	70	60	0	0	0	0	0	0	0	0	0	0	0	0	0	0	0	1	0	2	0	0	0	0	0	0	0	0	0	0	0	0	0	0	0	0	1	75	1
23	K-S	AS	1	23-02-2012	64	2	171	77	26	130	70	54	0	0	0	0	0	0	0	0	0	0	0	0	0	0	0	0	0	1	0	0	0	0	0	0	0	1	0	0	0	0	1	0	0	0	1	75	1
24	S-R	AS	1	28-02-2012	80	2	162	69	26	150	80	70	0	0	2	50	0	0	0	0	0	0	0	0	0	0	0	1	0	1	0	0	0	0	0	0	0	0	0	0	0	1	0	0	0	0	1	75	1
25	C-U	AS	1	08-03-2012	51	1	161	89	34	120	70	75	0	0	30	30	0	0	0	0	0	0	0	0	0	0	0	1	0	2	0	0	0	0	0	0	0	0	0	0	0	0	0	0	0	0	1	75	1
26	R-T	AS	1	13-03-2012	57	2	175	96	31	140	70	75	1	0	15	0	0	0	0	0	0	0	0	0	0	0	0	1	0	1	1	3	0	0	0	0	0	1	0	0	0	0	0	0	0	0	0	0	1
28	I-W	AS	1	11-04-2012	46	2	175	107	34	140	90	75	1	0	25	0	0	0	0	0	0	0	0	0	0	0	0	1	0	2	0	0	0	0	0	0	0	0	0	0	0	0	0	0	0	0	1	75	1
29	W-R	AS	1	08-05-2012	76	2	167	90	32	140	80	75	0	0	22	27	0	0	0	0	0	0	0	0	0	0	0	1	1	2	0	0	0	0	0	0	0	0	0	0	0	0	0	0	0	0	0	0	0
30	K-G	AS	1	22-05-2012	82	1	156	61	25	146	70	54	0	0	0	0	1	0	0	0	0	0	0	0	0	0	0	1	0	1	1	3	0	0	0	0	0	1	0	0	0	0	0	0	0	0	1	75	0
71	M-E	AS	1	23-05-2012	45	1	153	54	23	110	70	55	0	0	4	10	0	0	0	0	0	0	0	0	0	0	0	0	0	0	0	0	0	0	0	0	0	0	0	0	0	0	1	0	0	0	0	0	0
72	J-J	AS	1	29-05-2012	68	2	191	122	33	130	70	50	0	0	35	21	0	0	0	0	0	0	0	0	0	0	0	1	0	1	0	0	0	0	0	0	0	1	0	0	1	0	1	0	0	0	0	0	1
73	P-B	AS	1	14-06-2012	58	1	160	79	30	138	80	69	0	0	2	4	0	0	0	0	0	0	0	0	0	0	0	1	1	1	0	0	0	0	0	0	0	1	0	0	0	1	0	0	0	0	0	0	1
31	T-P	K	2	09-08-2011	44	2	175	78	25	120	70	66	0	0	5	20	0	0	0	0	0	0	0	0	0	0	0	0	0	1	0	0	0	0	0	0	0	0	0	0	0	0	0	0	0	0	0	0	0
32	S-S	K	2	24-08-2011	60	2	182	103	31	140	85	59	0	0	23	18	0	0	0	0	0	0	0	0	0	0	0	1	0	1	0	0	0	0	0	0	0	0	0	0	0	0	1	0	0	0	0	0	1
33	S-T	K	2	02-09-2011	61	1	160	57	22	110	70	57	0	1	21	0	0	0	0	0	0	0	0	0	0	0	0	0	0	1	0	0	0	0	0	0	0	0	0	0	0	0	0	0	0	0	1	72	1
34	K-R	K	2	07-11-2011	54	2	161	79	30	130	70	73	0	0	7	35	0	0	0	0	0	0	0	0	0	0	0	1	0	0	0	0	0	0	0	0	0	0	0	0	0	0	0	0	0	0	0	0	0
35	L-A	K	2	10-11-2011	76	2	174	93	30	130	80	83	0	0	0	0	0	0	0	0	0	0	0	0	0	0	0	1	0	1	0	0	0	0	0	0	0	0	0	0	0	0	0	0	0	0	0	0	1
36	T-T	K	2	15-11-2011	46	1	164	86	31	120	80	80	0	0	0	0	0	0	0	0	0	0	0	0	0	0	0	1	0	1	0	0	0	0	0	0	0	0	0	0	0	0	0	0	0	0	0	0	0
37	S-M	K	2	09-12-2011	33	2	191	96	26	130	80	80	0	0	0	0	0	0	0	0	0	0	0	0	0	0	0	0	0	0	0	0	0	0	0	0	0	0	0	0	0	0	0	0	0	0	0	0	0
38	M-A	K	2	16-12-2011	71	2	174	80	26	120	80	70	0	0	23	30	0	0	0	0	0	0	0	0	0	0	0	1	0	1	0	0	0	0	0	0	0	0	0	0	0	0	0	0	0	0	1	75	1
39	L-I	K	2	19-01-2012	76	1	159	85	33	157	73	80	0	0	0	0	0	0	0	0	0	0	0	0	0	0	0	1	1	1	0	0	0	0	0	0	0	0	0	0	0	0	0	0	0	0	0	0	1
40	W-J	K	2	24-01-2012	65	2	182	96	29	147	85	65	0	0	40	25	1	0	0	0	0	0	0	0	0	0	0	1	0	0	0	0	0	0	0	0	0	1	0	0	0	0	0	0	0	0	0	0	1
41	W-W	K	2	31-01-2012	65	1	158	66	26	115	70	60	0	0	7.5	3	1	0	0	0	0	0	0	0	0	0	0	1	1	1	0	0	0	0	0	0	0	0	0	0	0	0	0	0	0	0	1	75	1
42	D-W	K	2	03-02-2012	75	1	164	72	22	140	70	84	0	0	0	0	0	0	0	0	0	0	0	0	0	0	0	1	0	1	1	3	0	0	0	0	0	0	0	0	0	0	0	0	0	0	1	75	1
43	N-S	K	2	21-02-2012	58	2	174	82	27	126	80	75	1	0	30	0	0	0	0	0	0	0	0	0	0	0	0	1	0	1	0	0	0	0	0	0	0	0	0	0	0	0	0	0	0	0	0	0	1
44	M-J	K	2	02-03-2012	71	1	152	55	23	158	80	57	0	0	2.5	25	0	0	0	0	0	0	0	0	0	0	0	1	0	1	0	0	0	0	0	0	0	1	0	0	0	0	0	0		0	1	75	1
45	M-F	K	2	02-03-2012	83	2	180	86	26	135	60	75	0	0	0	0	0	0	0	0	0	0	0	0	0	0	0	1	1	1	0	0	0	0	0	0	0	1	0	0	0	0	0	0	0	0	1	75	1
46	P-J	K	2	22-03-2012	67	1	170	84	29	140	84	60	0	0	0	0	0	0	0	0	0	0	0	0	0	0	0	1	0	1	0	0	0	0	0	0	0	1	0	0	0	0	0	0	0	0	0	0	1
47	G-B	K	2	29-03-2012	76	1	167	60	21	150	65	60	0	0	0	0	0	0	0	0	0	0	0	0	0	0	0	1	0	0	0	0	0	0	0	0	0	0	0	0	0	0	0	0	0	0	0	0	0
48	J-W	K	2	04-04-2012	55	2	167	97	34	130	70	97	0	0	22	20	1	0	0	0	0	0	0	0	0	0	0	1	0	3	0	0	0	0	0	0	0	0	0	0	1	0	0	0	0	0	0	0	0
50	B-M	K	2	17-04-2012	58	1	155	82	34	146	90	80	1	0	30	0	1	0	0	0	0	0	0	0	0	0	0	1	0	1	0	0	0	0	0	0	0	1	0	0	0	0	0	0	0	0	0	0	1
51	C-S	K	2	18-04-2012	58	2	176	91	29	134	74	60	0	0	0	0	0	0	0	0	0	0	0	0	0	0	0	1	0	0	0	0	0	0	0	0	0	1	0	0	1	1	0	0	0	0	0	0	0
52	K-S	K	2	19-04-2012	61	1	164	107	39	150	80	77	0	0	0	0	0	0	0	0	0	0	0	0	0	0	0	1	0	1	0	0	0	0	0	0	0	1	0	0	0	0	0	0	0	0	0	0	0
53	P-J	K	2	24-04-2012	57	2	185	83	24	140	85	60	0	0	0	0	0	0	0	0	0	0	0	0	0	0	0	0	0	1	0	0	0	0	0	0	0	0	0	0	0	0	0	0	0	0	0	0	0
54	P-S	K	2	30-04-2012	54	2	172	84	28	143	90	79	0	0	40	20	0	0	0	0	0	0	0	0	0	0	0	1	0	1	0	0	0	0	0	0	0	1	0	0	0	0	0	0	0	0	0	0	1
55	S-S	K	2	08-05-2012	64	2	162	98	37	134	93	75	0	0	60	6	0	0	0	0	0	0	0	0	0	0	0	1	0	2	0	0	0	0	0	0	0	0	0	0	0	0	0	0	0	0	0	0	1
56	C-J	K	2	10-05-2012	63	2	165	71	26	120	75	69	0	0	0	0	0	0	0	0	0	0	0	0	0	0	0	1	0	0	0	0	0	0	0	0	0	0	0	0	0	0	0	0	0	0	0	0	0
57	K-G	K	2	15-05-2012	52	1	157	80	32	139	84	61	0	0	30	1	0	0	0	0	0	0	0	0	0	0	0	1	0	2	0	0	0	0	0	0	0	0	0	0	0	0	0	0	0	0	0		0
58	K-B	K	2	18-05-2012	63	1	165	78	28	125	80	59	0	0	10	20	0	0	0	0	0	0	0	0	0	0	0	1	0	1	0	0	0	0	0	0	0	1	0	0	0	1	0	0	0	0	0	0	1
59	P-J	K	2	25-05-2012	67	2	162	92	35	140	70	65	0	0	0	0	0	0	0	0	0	0	0	0	0	0	0	1	1	1	0	0	0	0	0	0	0	0	0	0	0	0	0	0	0	0	1	75	1
60	K-J	K	2	04-06-2012	74	1	160	56	21	134	72	60	0	0	0	0	0	0	0	0	0	0	0	0	0	0	0	0	0	1	0	0	0	0	0	0	0	0	0	0	0	0	0	0	0	0	0	0	0
61	S-I	K	2	05-06-2012	75	1	161	61	23	135	66	70	0	0	0	0	0	0	0	0	0	0	0	0	0	0	0	1	0	1	1	3	0	0	0	0	0	1	0	0	0	0	0	0	0	0	1	75	1
62	S-M	K	2	08-06-2012	70	1	165	80	29	125	70	66	0	0	5	30	1	0	0	0	0	0	0	0	0	0	0	1	0	1	0	0	0	0	0	0	0	0	0	0	0	0	0	0		0	1	75	1
63	S-J	K	2	14-06-2012	74	2	178	80	25	160	80	70	0	0	30	15	0	0	0	0	0	0	0	0	0	0	0	1	0	1	0	0	0	0	0	0	0	0	0	0	0	0	1	0	0	0	1	75	1
[truncated: 138 more columns]
